# Supplementary material for: RIAM: A Universal Accessible Protocol for the Isolation of High Purity DNA from Various Soils and Other Humic Substances
Source: Methods Protoc. 2022 Dec 16;5(6):99. doi: 10.3390/mps5060099 (PMC9783177; doi:10.3390/mps5060099)
Supplement: Supplementary file 1 [file mps-05-00099-s001.zip]

Archive with 1 entries (1 files):
- mps-2081821-SI.pdf
